# Supplementary material for: The Relationship Between Short-Chain Fatty Acid Secretion and Polymorphisms rs3894326 and rs778986 of the FUT3 Gene in Patients with Multiple Sclerosis—An Exploratory Analysis
Source: Nutrients. 2025 Dec 24;18(1):62. doi: 10.3390/nu18010062 (PMC12787777; doi:10.3390/nu18010062)
Supplement: Supplementary file 1 [file nutrients-18-00062-s001.zip]

Archive with 1 entries (1 files):
- nutrients-4034663-supplementary.pdf
